# Supplementary material for: Gender Control of Mouse Embryos by Activation of TLR7/8 on X Sperm via Ligands dsRNA-40 and dsRNA-DR
Source: Molecules. 2024 Jan 4;29(1):262. doi: 10.3390/molecules29010262 (PMC10780660; doi:10.3390/molecules29010262)
Supplement: Supplementary file 1 [file molecules-29-00262-s001.zip]

Archive with 1 entries (1 files):
- molecules-2782989-supplementary.pdf
